# Supplementary material for: Radioactive Iodine Treatment for Thyroid Cancer Patients Increases the Risk of Long-Term Gastrointestinal Disorders: A Nationwide Population-Based Cohort Analysis
Source: Cancers (Basel). 2022 May 19;14(10):2505. doi: 10.3390/cancers14102505 (PMC9140163; doi:10.3390/cancers14102505)
Supplement: Supplementary file 1 [file cancers-14-02505-s001.zip]

Archive with 1 entries (1 files):
- cancers-1690758-supplementary.pdf
